# Supplementary material for: Wildfires as a Source of Potentially Toxic Elements (PTEs) in Soil: A Case Study from Campania Region (Italy)
Source: Int J Environ Res Public Health. 2023 Mar 3;20(5):4513. doi: 10.3390/ijerph20054513 (PMC10001887; doi:10.3390/ijerph20054513)
Supplement: Supplementary file 1 [file ijerph-20-04513-s001.zip]

Archive with 1 entries (1 files):
- ijerph-2235324-supplementary.pdf
